# Supplementary material for: Dipeptidyl Peptidase 3 Activity as a Promising Biomarker of Bone Fragility in Postmenopausal Women
Source: Molecules. 2022 Jun 19;27(12):3929. doi: 10.3390/molecules27123929 (PMC9227407; doi:10.3390/molecules27123929)
Supplement: Supplementary file 1 [file molecules-27-03929-s001.zip]

Archive with 1 entries (1 files):
- molecules-1761206-supplementary.pdf
